# Supplementary material for: The superior salinity tolerance of bread wheat cultivar Shanrong No. 3 is unlikely to be caused by elevated Ta-sro1 poly-(ADP-ribose) polymerase activity
Source: Plant Cell. 2022 Aug 18;34(11):4130–7. doi: 10.1093/plcell/koac261 (PMC9614482; doi:10.1093/plcell/koac261)
Supplement: koac261_Supplementary_Data [file koac261_supplementary_data.zip]

Archive with 4 entries (3 files):
- koac261_Supplementary_Data/
- koac261_Supplementary_Data/7plq_full_validation.pdf
- koac261_Supplementary_Data/TPC2022LTE00184DR1_Supplemental_Data.pdf
- koac261_Supplementary_Data/TPC2022LTE00184D_Supplemental_DS1.xlsx
