# Supplementary material for: The superior salinity tolerance of bread wheat cultivar Shanrong No. 3 is unlikely to be caused by elevated Ta-sro1 poly-(ADP-ribose) polymerase activity
Source: Plant Cell. 2022 Aug 18;34(11):4130–7. doi: 10.1093/plcell/koac261 (PMC9614482; doi:10.1093/plcell/koac261)
Supplement: koac261_Supplementary_Data [file koac261_supplementary_data.zip › koac261_Supplementary_Data/TPC2022LTE00184D_Supplemental_DS1.xlsx]

## Sheet: Data Set 1
Supplementary Data Set S1. The His, Gly and Tyr residues that coordinate NAD+ binding are conserved in several plant PARP domains beyond canonical PARPs. Gray color indicates conservation of the respective residues. Only amino acids that deviate from the His/Gly/Tyr/Glu consesensus motif are indicated.
UniProt ID	Species	Family	His	Gly	Tyr	Glu	predicted domains
A0A1Y1HM32_KLENI	Klebsormidium nitens	Klebsormidiaceae				Ile	C3H1-type Zinc finger, PARP
A0A1Y1I9P2_KLENI	Klebsormidium nitens	Klebsormidiaceae					PARP
A0A1Y1IDH6_KLENI	Klebsormidium nitens	Klebsormidiaceae					PARP
A0A1Y1IDR0_KLENI	Klebsormidium nitens	Klebsormidiaceae				Met	PARP
A0A1Y1HSW2_KLENI	Klebsormidium nitens	Klebsormidiaceae				Arg	ANK, PARP
A0A388KUA0_CHABU	Chara braunii	Characeae				Arg	ANK, PARP
A0A388KX83_CHABU	Chara braunii	Characeae				Ser	ANK, PARP
A0A2R6WMT5_MARPO	Marchantia polymorpha	Marchantiaceae				Leu	PARP, CC
A0A2K1IDC3_PHYPA	Physcomitrella patens	Funariaceae				Arg	WWE, PARP, RST
A0A7I4D1U7_PHYPA	Physcomitrella patens	Funariaceae				Arg	WWE, PARP, RST
A0A2K1J7E8_PHYPA	Physcomitrella patens	Funariaceae				Arg	WWE, PARP
A0A7I4D572_PHYPA	Physcomitrella patens	Funariaceae				Arg	PARP, RST
A0A2K1L1E8_PHYPA	Physcomitrella patens	Funariaceae				Arg	PARP, RST
A0A7I4CYE6_PHYPA	Physcomitrella patens	Funariaceae				Arg	PARP, RST
U5CYZ9_AMBTC	Amborella trichopoda	Amborellaceae				Arg	WWE, PARP, RST
W1PG76_AMBTC	Amborella trichopoda	Amborellaceae				Arg	PARP, RST
U5D2D7_AMBTC	Amborella trichopoda	Amborellaceae				Cys	PARP, RST
W1PT40_AMBTC	Amborella trichopoda	Amborellaceae				His	PARP
A0A059BKS5_EUCGR	Eucalyptus grandis	Myrtaceae				His	WWE, PARP, RST
A0A059BKZ1_EUCGR	Eucalyptus grandis	Myrtaceae				His	PARP, RST
F6H153_VITVI	Vitis vinifera	Vitaceae				Trp	WWE, PARP, RST
A0A0J8B6E4_BETVV	Beta vulgaris subsp. vulgaris	Amaranthaceae				Trp	PARP, RST
A0A5J5B4W8_9ASTE	Nyssa sinensis	Nyssaceae				Trp	WWE, PARP
A0A218WE21_PUNGR	Punica granatum	Lythraceae				Trp	WWE, PARP, RST
A0A6P6UNA2_COFAR	Coffea arabica	Rubiaceae				Trp	WWE, PARP, RST
A0A6P6UW14_COFAR	Coffea arabica	Rubiaceae				Trp	WWE, PARP, RST
A0A6P6UNA5_COFAR	Coffea arabica	Rubiaceae				Trp	PARP, RST
A0A6P6UWL8_COFAR	Coffea arabica	Rubiaceae				Trp	PARP, RST
A0A068TXJ4_COFCA	Coffea canephora	Rubiaceae				Trp	PARP, RST
A0A6A6NFL0_HEVBR	Hevea brasiliensis	Euphorbiaceae				Trp	WWE, PARP, RST
A0A2C9U1M7_MANES	Manihot esculenta	Euphorbiaceae				Trp	WWE, PARP, RST
A0A200R181_9MAGN	Macleaya cordata	Papaveraceae				Trp	WWE, PARP, RST
A0A1U8AHZ8_NELNU	Nelumbo nucifera	Nelumbonaceae				Trp	WWE, PARP, RST
